# Supplementary material for: Lung Ultrasound Findings in Pediatric Mycoplasma Pneumoniae Pneumonia: A Prospective Multicenter Pilot Study
Source: Children (Basel). 2025 Dec 8;12(12):1669. doi: 10.3390/children12121669 (PMC12731742; doi:10.3390/children12121669)
Supplement: Supplementary file 1 [file children-12-01669-s001.zip]

Archive with 1 entries (1 files):
- children-4003869-supplementary.pdf
